# Supplementary material for: Inhibition of Autophagy In Vivo Extends Methamphetamine Toxicity to Mesencephalic Cell Bodies
Source: Pharmaceuticals (Basel). 2021 Sep 29;14(10):1003. doi: 10.3390/ph14101003 (PMC8538796; doi:10.3390/ph14101003)
Supplement: Supplementary file 1 [file pharmaceuticals-14-01003-s001.zip]

Archive with 1 entries (1 files):
- pharmaceuticals-1347752-supplementary.pdf
